# Supplementary material for: A major ecological niche of eosinophils in evolving Schistosoma granulomas challenges the eosinophil view as “helminth killer” cells
Source: Sci Adv. 2025 Jun 11;11(24):eadt2779. doi: 10.1126/sciadv.adt2779 (PMC12154175; doi:10.1126/sciadv.adt2779)
Supplement: Supplementary file 2 — Movies S1 to S3 [file sciadv.adt2779_movies_s1_to_s3.zip]

Archive with 3 entries (3 files):
- adt2779_movie_s1.avi
- adt2779_movie_s2.avi
- adt2779_movie_s3.avi
